# Supplementary material for: Quantitative prediction model for affinity of drug–target interactions based on molecular vibrations and overall system of ligand-receptor
Source: BMC Bioinformatics. 2021 Oct 14;22:497. doi: 10.1186/s12859-021-04389-w (PMC8515642; doi:10.1186/s12859-021-04389-w)
Supplement: Supplementary file 1 — Additional file 1. Molecular descriptor information. [file 12859_2021_4389_MOESM1_ESM.xlsx]

## Sheet: EC50 dataset
mol-id	Important score	decision	Molecular descriptor
x1	0.83	Confirmed	ATS0e		Molecular descriptor importance score greater than 0.8
x7	0.82	Confirmed	ATS6e
x35	0.84	Confirmed	AATS7e
x36	0.82	Confirmed	AATS8e
x61	0.83	Confirmed	ATSC6c
x63	0.81	Confirmed	ATSC8c
x77	0.81	Confirmed	ATSC4p
x94	0.82	Confirmed	AATSC3c
x121	0.8	Confirmed	AATSC3i
x130	0.8	Confirmed	MATS4c
x176	0.81	Confirmed	GATS2p
x212	0.84	Confirmed	VE2_Dzp
x236	0.82	Confirmed	SpMax3_Bhe
x276	0.82	Confirmed	SpMin3_Bhi
x290	0.81	Confirmed	Mp
x303	0.8	Confirmed	nHBint9
x316	0.87	Confirmed	nHdsCH
x323	0.83	Confirmed	nHmisc
x330	0.83	Confirmed	nssssBm
x361	0.82	Confirmed	naaO
x449	0.83	Confirmed	SssssBm
x454	0.82	Confirmed	SdsCH
x495	0.81	Confirmed	SdS
x520	0.83	Confirmed	SsBr
x530	0.81	Confirmed	minHBd
x531	0.83	Confirmed	minwHBd
x544	0.81	Confirmed	minHdNH
x545	0.91	Confirmed	minHsSH
x570	0.8	Confirmed	mindCH2
x595	0.83	Confirmed	minssssNp
x603	0.82	Confirmed	minsSiH3
x617	0.85	Confirmed	mindssS
x620	0.85	Confirmed	minSm
x622	0.83	Confirmed	minsGeH3
x623	0.82	Confirmed	minssGeH2
x635	0.94	Confirmed	minaaSe
x636	0.83	Confirmed	mindssSe
x660	0.82	Confirmed	maxHBint9
x679	0.82	Confirmed	maxHother
x696	0.82	Confirmed	maxtsC
x699	0.85	Confirmed	maxaaaC
x702	0.86	Confirmed	maxsNH2
x704	0.82	Confirmed	maxdNH
x707	0.81	Confirmed	maxtN
x724	0.81	Confirmed	maxsssSiH
x727	0.86	Confirmed	maxssPH
x731	0.84	Confirmed	maxsssssP
x735	0.91	Confirmed	maxaaS
x744	0.8	Confirmed	maxssssGe
x745	0.84	Confirmed	maxsAsH2
x757	0.85	Confirmed	maxddssSe
x762	0.88	Confirmed	maxssssSn
x765	0.82	Confirmed	maxssPbH2
x769	0.83	Confirmed	gmax
x772	0.85	Confirmed	MAXDN
x787	0.86	Confirmed	ETA_Beta_s
x788	0.82	Confirmed	ETA_BetaP_s
x801	0.81	Confirmed	GGI9
x807	0.96	Confirmed	JGI5
x811	0.8	Confirmed	JGI9
x812	0.83	Confirmed	JGI10

## Sheet: KD dataset
mol-id	Important score	decision	Molecular descriptor
x283	0.86	Confirmed	Spe
x290	0.83	Confirmed	Mp
x295	0.81	Confirmed	nwHBa		Molecular descriptors importance score greater than 0.8
x303	0.81	Confirmed	nHBint9
x316	0.87	Confirmed	nHdsCH
x323	0.83	Confirmed	nHmisc
x330	0.83	Confirmed	nssssBm
x347	0.84	Confirmed	ndNH
x355	0.9	Confirmed	nddsN
x361	0.82	Confirmed	naaO
x366	0.81	Confirmed	nssSiH2
x428	0.85	Confirmed	SHssNH
x441	0.81	Confirmed	SHother
x449	0.83	Confirmed	SssssBm
x454	0.82	Confirmed	SdsCH
x477	0.81	Confirmed	SsOH
x495	0.81	Confirmed	SdS
x520	0.83	Confirmed	SsBr
x567	0.86	Confirmed	minsssB
x570	0.8	Confirmed	mindCH2
x589	0.9	Confirmed	minsssNHp
x595	0.89	Confirmed	minssssNp
x603	0.82	Confirmed	minsSiH3
x617	0.93	Confirmed	mindssS
x620	0.85	Confirmed	minSm
x622	0.83	Confirmed	minsGeH3
x623	0.8	Confirmed	minssGeH2
x635	0.94	Confirmed	minaaSe
x636	0.83	Confirmed	mindssSe
x654	0.91	Confirmed	maxHBint3
x660	0.82	Confirmed	maxHBint9
x668	0.84	Confirmed	maxHsNH3p
x676	0.83	Confirmed	maxHCsats
x680	0.81	Confirmed	maxHmisc
x694	0.82	Confirmed	maxsssCH
x696	0.82	Confirmed	maxtsC
x699	0.85	Confirmed	maxaaaC
x702	0.86	Confirmed	maxsNH2
x704	0.82	Confirmed	maxdNH
x707	0.84	Confirmed	maxtN
x724	0.85	Confirmed	maxsssSiH
x727	0.86	Confirmed	maxssPH
x728	0.83	Confirmed	maxsssP
x731	0.84	Confirmed	maxsssssP
x744	0.85	Confirmed	maxssssGe
x745	0.84	Confirmed	maxsAsH2
x752	0.83	Confirmed	maxdSe
x757	0.86	Confirmed	maxddssSe
x762	0.88	Confirmed	maxssssSn
x765	0.82	Confirmed	maxssPbH2
x767	0.8	Confirmed	maxssssPb
x769	0.83	Confirmed	gmax
x772	0.85	Confirmed	MAXDN
x787	0.96	Confirmed	ETA_Beta_s
x788	0.94	Confirmed	ETA_BetaP_s
x801	0.81	Confirmed	GGI9
x802	0.75	Confirmed	GGI10
