# Supplementary material for: Quantitative prediction model for affinity of drug–target interactions based on molecular vibrations and overall system of ligand-receptor
Source: BMC Bioinformatics. 2021 Oct 14;22:497. doi: 10.1186/s12859-021-04389-w (PMC8515642; doi:10.1186/s12859-021-04389-w)
Supplement: Supplementary file 2 — Additional file 2. Protein descriptor information. [file 12859_2021_4389_MOESM2_ESM.xlsx]

## Sheet: EC50 dataset
mol-id	Important score	decision	Molecular descriptor
x830	0.85	Confirmed	[G1.1.1.17]
x832	0.86	Confirmed	[G1.1.1.19]
x851	0.96	Confirmed	[G2.1.1.18]
x853	0.86	Confirmed	[G2.1.1.20]
x854	0.89	Confirmed	[G2.1.1.21]
x876	0.89	Confirmed	[G2.1.1.43]
x883	0.91	Confirmed	[G2.1.1.50]
x977	0.88	Confirmed	[G2.1.1.144]
x1024	0.91	Confirmed	[G2.1.1.191]
x1078	0.87	Confirmed	[G2.1.1.245]
x1086	0.96	Confirmed	[G2.1.1.253]
x1093	0.88	Confirmed	[G2.1.1.260]
x1189	0.91	Confirmed	[G2.1.1.356]
x1233	0.9	Confirmed	[G2.1.1.400]
x1358	0.86	Confirmed	[G3.2.2.1.5]
x1410	0.91	Confirmed	[G3.2.4.1.27]
x1423	0.91	Confirmed	[G3.3.1.1.10]
x1438	0.94	Confirmed	[G3.3.1.1.25]
x1439	0.91	Confirmed	[G3.3.1.1.26]
x1451	0.97	Confirmed	[G3.3.2.1.8]
x1452	0.98	Confirmed	[G3.3.2.1.9]
x1453	0.99	Confirmed	[G3.3.2.1.10]
x1454	0.97	Confirmed	[G3.3.2.1.11]
x1455	0.98	Confirmed	[G3.3.2.1.12]
x1456	0.88	Confirmed	[G3.3.2.1.13]
x1457	0.89	Confirmed	[G3.3.2.1.14]
x1458	0.91	Confirmed	[G3.3.2.1.15]
x1459	0.94	Confirmed	[G3.3.2.1.16]
x1460	0.95	Confirmed	[G3.3.2.1.17]
x1461	0.93	Confirmed	[G3.3.2.1.18]
x1462	0.97	Confirmed	[G3.3.2.1.19]
x1463	0.93	Confirmed	[G3.3.2.1.20]
x1464	0.99	Confirmed	[G3.3.2.1.21]
x1465	0.9	Confirmed	[G3.3.2.1.22]
x1466	0.91	Confirmed	[G3.3.2.1.23]
x1467	0.96	Confirmed	[G3.3.2.1.24]
x1468	0.99	Confirmed	[G3.3.2.1.25]
x1469	1	Confirmed	[G3.3.2.1.26]
x1470	1	Confirmed	[G3.3.2.1.27]
x1471	0.99	Confirmed	[G3.3.2.1.28]
x1472	0.99	Confirmed	[G3.3.2.1.29]
x1473	1	Confirmed	[G3.3.2.1.30]
x1474	0.97	Confirmed	[G3.3.4.1.1]
x1475	0.99	Confirmed	[G3.3.4.1.2]
x1476	0.99	Confirmed	[G3.3.4.1.3]
x1477	1	Confirmed	[G3.3.4.1.4]
x1478	1	Confirmed	[G3.3.4.1.5]
x1479	1	Confirmed	[G3.3.4.1.6]
x1480	0.96	Confirmed	[G3.3.4.1.7]
x1481	0.99	Confirmed	[G3.3.4.1.8]
x1482	1	Confirmed	[G3.3.4.1.9]
x1483	0.94	Confirmed	[G3.3.4.1.10]
x1484	1	Confirmed	[G3.3.4.1.11]
x1485	0.99	Confirmed	[G3.3.4.1.12]
x1486	1	Confirmed	[G3.3.4.1.13]
x1487	0.96	Confirmed	[G3.3.4.1.14]
x1488	1	Confirmed	[G3.3.4.1.15]
x1489	0.96	Confirmed	[G3.3.4.1.16]
x1490	1	Confirmed	[G3.3.4.1.17]
x1491	1	Confirmed	[G3.3.4.1.18]
x1492	0.99	Confirmed	[G3.3.4.1.19]
x1501	0.98	Confirmed	[G3.3.4.1.28]
x1502	0.93	Confirmed	[G3.3.4.1.29]
x1503	0.9	Confirmed	[G3.3.4.1.30]
x1504	0.93	Confirmed	[G4.1.1.1]
x1505	0.97	Confirmed	[G4.1.1.2]
x1506	0.93	Confirmed	[G4.1.1.3]
x1507	0.97	Confirmed	[G4.1.2.1]
x1508	0.93	Confirmed	[G4.1.2.2]
x1509	0.95	Confirmed	[G4.1.2.3]
x1510	1	Confirmed	[G4.1.3.1]
x1511	0.95	Confirmed	[G4.1.3.2]
x1512	0.94	Confirmed	[G4.1.3.3]
x1513	0.95	Confirmed	[G4.1.4.1]
x1514	0.95	Confirmed	[G4.1.4.2]
x1516	0.95	Confirmed	[G4.1.5.1]
x1517	0.95	Confirmed	[G4.1.5.2]
x1518	0.87	Confirmed	[G4.1.5.3]
x1519	0.95	Confirmed	[G4.1.6.1]
x1520	0.93	Confirmed	[G4.1.6.2]
x1521	0.89	Confirmed	[G4.1.6.3]
x1522	0.99	Confirmed	[G4.1.7.1]
x1523	0.97	Confirmed	[G4.1.7.2]
x1524	0.85	Confirmed	[G4.1.7.3]
x1525	0.99	Confirmed	[G4.1.8.1]
x1526	0.96	Confirmed	[G4.1.8.2]
x1527	0.97	Confirmed	[G4.1.8.3]
x1528	0.98	Confirmed	[G4.1.9.1]
x1529	0.99	Confirmed	[G4.1.9.2]
x1530	0.95	Confirmed	[G4.1.9.3]
x1531	0.92	Confirmed	[G4.1.10.1]
x1532	0.93	Confirmed	[G4.1.10.2]
x1533	0.95	Confirmed	[G4.1.10.3]
x1534	0.86	Confirmed	[G4.1.11.1]
x1535	0.92	Confirmed	[G4.1.11.2]
x1536	0.9	Confirmed	[G4.1.11.3]
x1537	0.97	Confirmed	[G4.1.12.1]
x1538	0.98	Confirmed	[G4.1.12.2]
x1539	0.94	Confirmed	[G4.1.12.3]
x1540	0.95	Confirmed	[G4.1.13.1]
x1541	0.91	Confirmed	[G4.1.13.2]
x1542	0.93	Confirmed	[G4.1.13.3]
x1543	0.94	Confirmed	[G4.1.14.1]
x1544	0.92	Confirmed	[G4.1.14.2]
x1545	0.95	Confirmed	[G4.1.14.3]
x1546	1	Confirmed	[G4.1.15.1]
x1547	0.82	Confirmed	[G4.1.15.2]
x1558	0.92	Confirmed	[G4.1.19.1]
x1559	0.89	Confirmed	[G4.1.19.2]
x1560	0.74	Confirmed	[G4.1.19.3]
x1561	0.97	Confirmed	[G4.1.20.1]
x1562	0.93	Confirmed	[G4.1.20.2]
x1563	0.93	Confirmed	[G4.1.20.3]
x1564	0.96	Confirmed	[G4.1.21.1]
x1565	0.92	Confirmed	[G4.1.21.2]
x1566	0.89	Confirmed	[G4.1.21.3]
x1567	0.92	Confirmed	[G4.1.22.1]
x1568	0.89	Confirmed	[G4.1.22.2]
x1569	0.91	Confirmed	[G4.1.22.3]
x1570	0.88	Confirmed	[G4.1.23.1]
x1571	0.87	Confirmed	[G4.1.23.2]
x1572	1	Confirmed	[G4.1.23.3]
x1573	0.92	Confirmed	[G4.1.24.1]
x1574	0.93	Confirmed	[G4.1.24.2]
x1575	0.9	Confirmed	[G4.1.24.3]
x1576	0.91	Confirmed	[G4.2.1.1]
x1577	0.96	Confirmed	[G4.2.1.2]
x1578	0.9	Confirmed	[G4.2.1.3]
x1579	0.9	Confirmed	[G4.2.2.1]
x1580	0.9	Confirmed	[G4.2.2.2]
x1581	0.94	Confirmed	[G4.2.2.3]
x1582	0.89	Confirmed	[G4.2.3.1]
x1583	0.91	Confirmed	[G4.2.3.2]
x1585	0.96	Confirmed	[G4.2.4.1]
x1593	0.98	Confirmed	[G4.2.6.3]
x1594	0.95	Confirmed	[G4.2.7.1]
x1595	0.96	Confirmed	[G4.2.7.2]
x1596	0.96	Confirmed	[G4.2.7.3]
x1597	1	Confirmed	[G4.2.8.1]
x1598	0.99	Confirmed	[G4.2.8.2]
x1599	1	Confirmed	[G4.2.8.3]
x1600	0.99	Confirmed	[G4.2.9.1]
x1601	0.98	Confirmed	[G4.2.9.2]
x1602	0.98	Confirmed	[G4.2.9.3]			Protein descriptors importance score greater than 0.85
x1603	0.96	Confirmed	[G4.2.10.1]
x1604	0.93	Confirmed	[G4.2.10.2]
x1605	1	Confirmed	[G4.2.10.3]
x1606	1	Confirmed	[G4.2.11.1]
x1607	1	Confirmed	[G4.2.11.2]
x1608	0.99	Confirmed	[G4.2.11.3]
x1609	0.96	Confirmed	[G4.2.12.1]
x1610	0.99	Confirmed	[G4.2.12.2]
x1611	0.99	Confirmed	[G4.2.12.3]
x1612	1	Confirmed	[G4.2.13.1]
x1613	0.97	Confirmed	[G4.2.13.2]
x1614	0.98	Confirmed	[G4.2.13.3]
x1615	0.99	Confirmed	[G4.2.14.1]
x1616	0.94	Confirmed	[G4.2.14.2]
x1617	1	Confirmed	[G4.2.14.3]
x1618	0.98	Confirmed	[G4.2.15.1]
x1619	0.96	Confirmed	[G4.2.15.2]
x1620	0.97	Confirmed	[G4.2.15.3]
x1621	0.96	Confirmed	[G4.2.16.1]
x1622	0.96	Confirmed	[G4.2.16.2]
x1623	1	Confirmed	[G4.2.16.3]
x1624	0.99	Confirmed	[G4.2.17.1]
x1625	1	Confirmed	[G4.2.17.2]
x1626	0.99	Confirmed	[G4.2.17.3]
x1627	0.97	Confirmed	[G4.2.18.1]
x1719	0.95	Confirmed	[G4.3.5.12]
x1720	0.92	Confirmed	[G4.3.5.13]
x1721	0.9	Confirmed	[G4.3.5.14]
x1722	0.9	Confirmed	[G4.3.5.15]
x1723	0.93	Confirmed	[G4.3.6.1]
x1724	0.91	Confirmed	[G4.3.6.2]
x1725	0.86	Confirmed	[G4.3.6.3]
x1726	0.86	Confirmed	[G4.3.6.4]
x1727	0.98	Confirmed	[G4.3.6.5]
x1728	0.99	Confirmed	[G4.3.6.6]
x1731	0.92	Confirmed	[G4.3.6.9]
x1732	1	Confirmed	[G4.3.6.10]
x1733	0.9	Confirmed	[G4.3.6.11]
x1770	0.94	Confirmed	[G4.3.9.3]
x1777	1	Confirmed	[G4.3.9.10]
x1778	0.95	Confirmed	[G4.3.9.11]
x1779	0.96	Confirmed	[G4.3.9.12]
x1852	0.91	Confirmed	[G4.3.14.10]
x1853	0.85	Confirmed	[G4.3.14.11]
x1854	0.92	Confirmed	[G4.3.14.12]
x1855	0.9	Confirmed	[G4.3.14.13]
x1856	0.81	Confirmed	[G4.3.14.14]
x1857	0.76	Confirmed	[G4.3.14.15]
x1858	0.78	Confirmed	[G4.3.15.1]
x1889	0.97	Confirmed	[G4.3.17.2]
x1892	0.97	Confirmed	[G4.3.17.5]
x1893	1	Confirmed	[G4.3.17.6]
x1896	0.97	Confirmed	[G4.3.17.9]
x1897	0.99	Confirmed	[G4.3.17.10]
x1898	0.99	Confirmed	[G4.3.17.11]
x1904	0.89	Confirmed	[G4.3.18.2]
x1905	0.88	Confirmed	[G4.3.18.3]
x1909	0.98	Confirmed	[G4.3.18.7]
x1910	0.85	Confirmed	[G4.3.18.8]
x1914	0.88	Confirmed	[G4.3.18.12]
x1916	0.98	Confirmed	[G4.3.18.14]
x1967	0.94	Confirmed	[G4.3.22.5]
x1969	0.91	Confirmed	[G4.3.22.7]
x1970	1	Confirmed	[G4.3.22.8]
x1971	0.95	Confirmed	[G4.3.22.9]
x1974	0.88	Confirmed	[G4.3.22.12]
x1975	0.94	Confirmed	[G4.3.22.13]
x1985	0.86	Confirmed	[G4.3.23.8]
x1992	0.98	Confirmed	[G4.3.23.15]
x1995	0.93	Confirmed	[G4.3.24.3]
x1997	0.99	Confirmed	[G4.3.24.5]
x2006	0.89	Confirmed	[G4.3.24.14]
x2011	0.98	Confirmed	[G5.1.1.4]
x2012	0.94	Confirmed	[G5.1.1.5]
x2094	0.89	Confirmed	[G5.2.1.7]
x2114	0.96	Confirmed	[G5.2.1.27]
x2116	0.95	Confirmed	[G5.2.1.29]
x2130	0.94	Confirmed	[G5.2.2.13]
x2131	0.89	Confirmed	[G5.2.2.14]
x2134	0.93	Confirmed	[G5.2.2.17]
x2135	0.98	Confirmed	[G5.2.2.18]
x2136	0.99	Confirmed	[G5.2.2.19]
x2142	0.97	Confirmed	[G5.2.2.25]
x2146	0.86	Confirmed	[G5.2.2.29]
x2147	0.9	Confirmed	[G5.2.2.30]
x2148	0.87	Confirmed	[G5.2.2.31]
x2150	0.95	Confirmed	[G5.2.2.33]
x2152	0.88	Confirmed	[G5.2.2.35]
x2154	0.93	Confirmed	[G5.2.2.37]
x2205	0.97	Confirmed	[G7.1.1.38]
x2207	1	Confirmed	[G7.1.1.40]
x2210	0.92	Confirmed	[G7.1.1.43]
x2211	0.98	Confirmed	[G7.1.1.44]
x2214	0.98	Confirmed	[G7.1.1.47]
x2215	0.9	Confirmed	[G7.1.1.48]
x2216	0.97	Confirmed	[G7.1.1.49]
x2217	0.99	Confirmed	[G7.1.1.50]
x2218	0.91	Confirmed	[G7.1.1.51]
x2219	0.98	Confirmed	[G7.1.1.52]
x2220	0.9	Confirmed	[G7.1.1.53]
x2221	0.94	Confirmed	[G7.1.1.54]
x2222	1	Confirmed	[G7.1.1.55]
x2223	1	Confirmed	[G7.1.1.56]
x2224	0.94	Confirmed	[G7.1.1.57]
x2225	1	Confirmed	[G7.1.1.58]
x2226	1	Confirmed	[G7.1.1.59]
x2227	1	Confirmed	[G7.1.1.60]
x2229	1	Confirmed	[G7.1.1.62]
x2230	0.98	Confirmed	[G7.1.1.63]
x2231	0.96	Confirmed	[G7.1.1.64]
x2232	1	Confirmed	[G7.1.1.65]
x2233	1	Confirmed	[G7.1.1.66]
x2234	0.99	Confirmed	[G7.1.1.67]
x2235	0.99	Confirmed	[G7.1.1.68]
x2236	1	Confirmed	[G7.1.1.69]
x2237	0.98	Confirmed	[G7.1.1.70]
x2238	0.97	Confirmed	[G7.1.1.71]
x2239	1	Confirmed	[G7.1.1.72]
x2240	0.99	Confirmed	[G7.1.1.73]
x2241	1	Confirmed	[G7.1.1.74]
x2242	1	Confirmed	[G7.1.1.75]
x2243	1	Confirmed	[G7.1.1.76]
x2244	1	Confirmed	[G7.1.1.77]
x2245	1	Confirmed	[G7.1.1.78]
x2246	1	Confirmed	[G7.1.1.79]
x2247	1	Confirmed	[G7.1.1.80]

## Sheet: Kd dataset
mol-id	Important scores	decision	Protein descriptor
x1166	0.87	Confirmed	[G2.1.1.333]
x1228	0.87	Confirmed	[G2.1.1.395]
x1444	0.871743	Confirmed	[G3.3.2.1.1]
x1445	0.875752	Confirmed	[G3.3.2.1.2]			Protein descriptors importance score greater than 0.85
x1446	0.863727	Confirmed	[G3.3.2.1.3]
x1459	0.923848	Confirmed	[G3.3.2.1.15]
x1460	0.877756	Confirmed	[G3.3.2.1.16]
x1461	0.851703	Confirmed	[G3.3.2.1.17]
x1462	0.869739	Confirmed	[G3.3.2.1.18]
x1463	0.801603	Confirmed	[G3.3.2.1.19]
x1464	0.871743	Confirmed	[G3.3.2.1.20]
x1467	0.863727	Confirmed	[G3.3.2.1.23]
x1468	0.9499	Confirmed	[G3.3.2.1.24]
x1469	0.931864	Confirmed	[G3.3.2.1.25]
x1470	0.90982	Confirmed	[G3.3.2.1.26]
x1471	0.867735	Confirmed	[G3.3.2.1.27]
x1472	0.981964	Confirmed	[G3.3.2.1.28]
x1473	0.941884	Confirmed	[G3.3.2.1.29]
x1474	0.981964	Confirmed	[G3.3.2.1.30]
x1475	0.995992	Confirmed	[G3.3.4.1.1]
x1476	0.98998	Confirmed	[G3.3.4.1.2]
x1477	1	Confirmed	[G3.3.4.1.3]
x1478	0.997996	Confirmed	[G3.3.4.1.4]
x1479	0.997996	Confirmed	[G3.3.4.1.5]
x1480	0.983968	Confirmed	[G3.3.4.1.6]
x1481	0.957916	Confirmed	[G3.3.4.1.7]
x1482	0.97996	Confirmed	[G3.3.4.1.8]
x1483	0.957916	Confirmed	[G3.3.4.1.9]
x1484	0.995992	Confirmed	[G3.3.4.1.10]
x1485	0.987976	Confirmed	[G3.3.4.1.11]
x1486	0.997996	Confirmed	[G3.3.4.1.12]
x1487	1	Confirmed	[G3.3.4.1.13]
x1488	0.997996	Confirmed	[G3.3.4.1.14]
x1489	0.971944	Confirmed	[G3.3.4.1.15]
x1490	0.961924	Confirmed	[G3.3.4.1.16]
x1491	0.951904	Confirmed	[G3.3.4.1.17]
x1492	0.95992	Confirmed	[G3.3.4.1.18]
x1493	0.93988	Confirmed	[G3.3.4.1.19]
x1502	0.93988	Confirmed	[G3.3.4.1.28]
x1503	0.937876	Confirmed	[G3.3.4.1.29]
x1507	0.901804	Confirmed	[G4.1.1.3]
x1515	0.881764	Confirmed	[G4.1.4.2]
x1516	0.841683	Confirmed	[G4.1.4.3]
x1518	0.881764	Confirmed	[G4.1.5.2]
x1522	0.917836	Confirmed	[G4.1.6.3]
x1523	0.849699	Confirmed	[G4.1.7.1]
x1525	0.849699	Confirmed	[G4.1.7.3]
x1526	0.859719	Confirmed	[G4.1.8.1]
x1528	0.947896	Confirmed	[G4.1.8.3]
x1529	0.963928	Confirmed	[G4.1.9.1]
x1537	0.901804	Confirmed	[G4.1.11.3]
x1538	0.911824	Confirmed	[G4.1.12.1]
x1539	0.957916	Confirmed	[G4.1.12.2]
x1544	0.869739	Confirmed	[G4.1.14.1]
x1546	0.973948	Confirmed	[G4.1.14.3]
x1547	0.867735	Confirmed	[G4.1.15.1]
x1554	0.92986	Confirmed	[G4.1.17.2]
x1555	0.993988	Confirmed	[G4.1.17.3]
x1557	0.915832	Confirmed	[G4.1.18.2]
x1558	0.861723	Confirmed	[G4.1.18.3]
x1564	0.867735	Confirmed	[G4.1.20.3]
x1572	0.859719	Confirmed	[G4.1.23.2]
x1573	0.957916	Confirmed	[G4.1.23.3]
x1580	0.867735	Confirmed	[G4.2.2.1]
x1587	0.891784	Confirmed	[G4.2.4.2]
x1589	0.901804	Confirmed	[G4.2.5.1]
x1590	0.867735	Confirmed	[G4.2.5.2]
x1596	0.885772	Confirmed	[G4.2.7.2]
x1597	0.911824	Confirmed	[G4.2.7.3]
x1598	0.943888	Confirmed	[G4.2.8.1]
x1599	0.977956	Confirmed	[G4.2.8.2]
x1601	0.887776	Confirmed	[G4.2.9.1]
x1602	0.867735	Confirmed	[G4.2.9.2]
x1603	0.851703	Confirmed	[G4.2.9.3]
x1604	0.937876	Confirmed	[G4.2.10.1]
x1605	0.9499	Confirmed	[G4.2.10.2]
x1606	0.945892	Confirmed	[G4.2.10.3]
x1607	0.975952	Confirmed	[G4.2.11.1]
x1612	1	Confirmed	[G4.2.12.3]
x1620	0.993988	Confirmed	[G4.2.15.2]
x1621	0.957916	Confirmed	[G4.2.15.3]
x1622	0.931864	Confirmed	[G4.2.16.1]
x1623	0.851703	Confirmed	[G4.2.16.2]
x1624	0.96994	Confirmed	[G4.2.16.3]
x1627	0.861723	Confirmed	[G4.2.17.3]
x1727	0.981964	Confirmed	[G4.3.6.5]
x1728	0.943888	Confirmed	[G4.3.6.6]
x1732	0.957916	Confirmed	[G4.3.6.10]
x1756	0.917836	Confirmed	[G4.3.8.4]
x1759	0.893788	Confirmed	[G4.3.8.7]
x1768	0.867735	Confirmed	[G4.3.9.1]
x1770	0.937876	Confirmed	[G4.3.9.3]
x1773	0.923848	Confirmed	[G4.3.9.6]
x1777	0.977956	Confirmed	[G4.3.9.10]
x1850	0.957916	Confirmed	[G4.3.14.8]
x1851	0.995992	Confirmed	[G4.3.14.9]
x1873	0.943888	Confirmed	[G4.3.16.1]
x1875	0.997996	Confirmed	[G4.3.16.3]
x1878	0.937876	Confirmed	[G4.3.16.6]
x1887	0.975952	Confirmed	[G4.3.16.15]
x1897	0.995992	Confirmed	[G4.3.17.10]
x1912	0.897796	Confirmed	[G4.3.18.10]
x1916	0.955912	Confirmed	[G4.3.18.14]
x1939	0.981964	Confirmed	[G4.3.20.7]
x1969	0.965932	Confirmed	[G4.3.22.7]
x1970	0.995992	Confirmed	[G4.3.22.8]
x1992	0.863727	Confirmed	[G4.3.23.15]
x1997	0.901804	Confirmed	[G4.3.24.5]
x2006	0.947896	Confirmed	[G4.3.24.14]
x2008	0.921844	Confirmed	[G5.1.1.1]
x2011	0.88978	Confirmed	[G5.1.1.4]
x2016	0.97996	Confirmed	[G5.1.1.9]
x2113	0.893788	Confirmed	[G5.2.1.26]
x2205	0.925852	Confirmed	[G7.1.1.38]
x2207	0.967936	Confirmed	[G7.1.1.40]
x2209	0.97996	Confirmed	[G7.1.1.42]
x2211	0.92986	Confirmed	[G7.1.1.44]
x2212	0.971944	Confirmed	[G7.1.1.45]
x2214	0.871743	Confirmed	[G7.1.1.47]
x2216	0.881764	Confirmed	[G7.1.1.49]
x2217	0.925852	Confirmed	[G7.1.1.50]
x2218	0.871743	Confirmed	[G7.1.1.51]
x2219	0.935872	Confirmed	[G7.1.1.52]
x2221	0.869739	Confirmed	[G7.1.1.54]
x2222	0.955912	Confirmed	[G7.1.1.55]
x2223	0.973948	Confirmed	[G7.1.1.56]
x2225	0.967936	Confirmed	[G7.1.1.58]
x2226	0.995992	Confirmed	[G7.1.1.59]
x2227	0.993988	Confirmed	[G7.1.1.60]
x2229	0.93988	Confirmed	[G7.1.1.62]
x2232	0.913828	Confirmed	[G7.1.1.65]
x2233	0.953908	Confirmed	[G7.1.1.66]
x2234	0.983968	Confirmed	[G7.1.1.67]
x2236	0.9499	Confirmed	[G7.1.1.69]
x2237	0.93988	Confirmed	[G7.1.1.70]
x2240	0.96994	Confirmed	[G7.1.1.73]
x2241	0.865731	Confirmed	[G7.1.1.74]
x2242	0.967936	Confirmed	[G7.1.1.75]
x2243	0.953908	Confirmed	[G7.1.1.76]
x2244	0.995992	Confirmed	[G7.1.1.77]
x2245	0.867735	Confirmed	[G7.1.1.78]
x2246	0.887776	Confirmed	[G7.1.1.79]
x2247	0.95992	Confirmed	[G7.1.1.80]
x2250	0.977956	Confirmed	[G9.3]
