# Supplementary material for: Quantitative prediction model for affinity of drug–target interactions based on molecular vibrations and overall system of ligand-receptor
Source: BMC Bioinformatics. 2021 Oct 14;22:497. doi: 10.1186/s12859-021-04389-w (PMC8515642; doi:10.1186/s12859-021-04389-w)
Supplement: Supplementary file 3 — Additional file 3. Implications of molecular descriptions related to molecular vibrations. [file 12859_2021_4389_MOESM3_ESM.xlsx]

## Sheet: Sheet1
NAME	Descriptor specific meaning
ATS0e	Broto-Moreau autocorrelation - lag 0 / weighted by Sanderson electronegativities
ATS1e	Broto-Moreau autocorrelation - lag 1 / weighted by Sanderson electronegativities
ATS2e	Broto-Moreau autocorrelation - lag 2 / weighted by Sanderson electronegativities
ATS3e	Broto-Moreau autocorrelation - lag 3 / weighted by Sanderson electronegativities
ATS4e	Broto-Moreau autocorrelation - lag 4 / weighted by Sanderson electronegativities
ATS5e	Broto-Moreau autocorrelation - lag 5 / weighted by Sanderson electronegativities
ATS6e	Broto-Moreau autocorrelation - lag 6 / weighted by Sanderson electronegativities
ATS7e	Broto-Moreau autocorrelation - lag 7 / weighted by Sanderson electronegativities
ATS8e	Broto-Moreau autocorrelation - lag 8 / weighted by Sanderson electronegativities
ATS0p	Broto-Moreau autocorrelation - lag 0 / weighted by polarizabilities
ATS1p	Broto-Moreau autocorrelation - lag 1 / weighted by polarizabilities
ATS2p	Broto-Moreau autocorrelation - lag 2 / weighted by polarizabilities
ATS3p	Broto-Moreau autocorrelation - lag 3 / weighted by polarizabilities
ATS4p	Broto-Moreau autocorrelation - lag 4 / weighted by polarizabilities
ATS5p	Broto-Moreau autocorrelation - lag 5 / weighted by polarizabilities
ATS6p	Broto-Moreau autocorrelation - lag 6 / weighted by polarizabilities
ATS7p	Broto-Moreau autocorrelation - lag 7 / weighted by polarizabilities
ATS8p	Broto-Moreau autocorrelation - lag 8 / weighted by polarizabilities
ATS0i	Broto-Moreau autocorrelation - lag 0 / weighted by first ionization potential
ATS1i	Broto-Moreau autocorrelation - lag 1 / weighted by first ionization potential
ATS2i	Broto-Moreau autocorrelation - lag 2 / weighted by first ionization potential
ATS3i	Broto-Moreau autocorrelation - lag 3 / weighted by first ionization potential
ATS4i	Broto-Moreau autocorrelation - lag 4 / weighted by first ionization potential
ATS5i	Broto-Moreau autocorrelation - lag 5 / weighted by first ionization potential
ATS6i	Broto-Moreau autocorrelation - lag 6 / weighted by first ionization potential
ATS7i	Broto-Moreau autocorrelation - lag 7 / weighted by first ionization potential
ATS8i	Broto-Moreau autocorrelation - lag 8 / weighted by first ionization potential
AATS0e	Average Broto-Moreau autocorrelation - lag 0 / weighted by Sanderson electronegativities
AATS1e	Average Broto-Moreau autocorrelation - lag 1 / weighted by Sanderson electronegativities
AATS2e	Average Broto-Moreau autocorrelation - lag 2 / weighted by Sanderson electronegativities
AATS3e	Average Broto-Moreau autocorrelation - lag 3 / weighted by Sanderson electronegativities
AATS4e	Average Broto-Moreau autocorrelation - lag 4 / weighted by Sanderson electronegativities
AATS5e	Average Broto-Moreau autocorrelation - lag 5 / weighted by Sanderson electronegativities
AATS6e	Average Broto-Moreau autocorrelation - lag 6 / weighted by Sanderson electronegativities
AATS7e	Average Broto-Moreau autocorrelation - lag 7 / weighted by Sanderson electronegativities
AATS8e	Average Broto-Moreau autocorrelation - lag 8 / weighted by Sanderson electronegativities
AATS0p	Average Broto-Moreau autocorrelation - lag 0 / weighted by polarizabilities
AATS1p	Average Broto-Moreau autocorrelation - lag 1 / weighted by polarizabilities
AATS2p	Average Broto-Moreau autocorrelation - lag 2 / weighted by polarizabilities
AATS3p	Average Broto-Moreau autocorrelation - lag 3 / weighted by polarizabilities
AATS4p	Average Broto-Moreau autocorrelation - lag 4 / weighted by polarizabilities
AATS5p	Average Broto-Moreau autocorrelation - lag 5 / weighted by polarizabilities
AATS6p	Average Broto-Moreau autocorrelation - lag 6 / weighted by polarizabilities
AATS7p	Average Broto-Moreau autocorrelation - lag 7 / weighted by polarizabilities
AATS8p	Average Broto-Moreau autocorrelation - lag 8 / weighted by polarizabilities
AATS0i	Average Broto-Moreau autocorrelation - lag 0 / weighted by first ionization potential
AATS1i	Average Broto-Moreau autocorrelation - lag 1 / weighted by first ionization potential
AATS2i	Average Broto-Moreau autocorrelation - lag 2 / weighted by first ionization potential
AATS3i	Average Broto-Moreau autocorrelation - lag 3 / weighted by first ionization potential
AATS4i	Average Broto-Moreau autocorrelation - lag 4 / weighted by first ionization potential
AATS5i	Average Broto-Moreau autocorrelation - lag 5 / weighted by first ionization potential
AATS6i	Average Broto-Moreau autocorrelation - lag 6 / weighted by first ionization potential
AATS7i	Average Broto-Moreau autocorrelation - lag 7 / weighted by first ionization potential
AATS8i	Average Broto-Moreau autocorrelation - lag 8 / weighted by first ionization potential
ATSC0c	Centered Broto-Moreau autocorrelation - lag 0 / weighted by charges
ATSC1c	Centered Broto-Moreau autocorrelation - lag 1 / weighted by charges
ATSC2c	Centered Broto-Moreau autocorrelation - lag 2 / weighted by charges
ATSC3c	Centered Broto-Moreau autocorrelation - lag 3 / weighted by charges
ATSC4c	Centered Broto-Moreau autocorrelation - lag 4 / weighted by charges
ATSC5c	Centered Broto-Moreau autocorrelation - lag 5 / weighted by charges
ATSC6c	Centered Broto-Moreau autocorrelation - lag 6 / weighted by charges
ATSC7c	Centered Broto-Moreau autocorrelation - lag 7 / weighted by charges
ATSC8c	Centered Broto-Moreau autocorrelation - lag 8 / weighted by charges
ATSC0e	Centered Broto-Moreau autocorrelation - lag 0 / weighted by Sanderson electronegativities
ATSC1e	Centered Broto-Moreau autocorrelation - lag 1 / weighted by Sanderson electronegativities
ATSC2e	Centered Broto-Moreau autocorrelation - lag 2 / weighted by Sanderson electronegativities
ATSC3e	Centered Broto-Moreau autocorrelation - lag 3 / weighted by Sanderson electronegativities
ATSC4e	Centered Broto-Moreau autocorrelation - lag 4 / weighted by Sanderson electronegativities
ATSC5e	Centered Broto-Moreau autocorrelation - lag 5 / weighted by Sanderson electronegativities
ATSC6e	Centered Broto-Moreau autocorrelation - lag 6 / weighted by Sanderson electronegativities
ATSC7e	Centered Broto-Moreau autocorrelation - lag 7 / weighted by Sanderson electronegativities
ATSC8e	Centered Broto-Moreau autocorrelation - lag 8 / weighted by Sanderson electronegativities
ATSC0p	Centered Broto-Moreau autocorrelation - lag 0 / weighted by polarizabilities
ATSC1p	Centered Broto-Moreau autocorrelation - lag 1 / weighted by polarizabilities
ATSC2p	Centered Broto-Moreau autocorrelation - lag 2 / weighted by polarizabilities
ATSC3p	Centered Broto-Moreau autocorrelation - lag 3 / weighted by polarizabilities
ATSC4p	Centered Broto-Moreau autocorrelation - lag 4 / weighted by polarizabilities
ATSC5p	Centered Broto-Moreau autocorrelation - lag 5 / weighted by polarizabilities
ATSC6p	Centered Broto-Moreau autocorrelation - lag 6 / weighted by polarizabilities
ATSC7p	Centered Broto-Moreau autocorrelation - lag 7 / weighted by polarizabilities
ATSC8p	Centered Broto-Moreau autocorrelation - lag 8 / weighted by polarizabilities
ATSC0i	Centered Broto-Moreau autocorrelation - lag 0 / weighted by first ionization potential
ATSC1i	Centered Broto-Moreau autocorrelation - lag 1 / weighted by first ionization potential
ATSC2i	Centered Broto-Moreau autocorrelation - lag 2 / weighted by first ionization potential
ATSC3i	Centered Broto-Moreau autocorrelation - lag 3 / weighted by first ionization potential
ATSC4i	Centered Broto-Moreau autocorrelation - lag 4 / weighted by first ionization potential
ATSC5i	Centered Broto-Moreau autocorrelation - lag 5 / weighted by first ionization potential
ATSC6i	Centered Broto-Moreau autocorrelation - lag 6 / weighted by first ionization potential
ATSC7i	Centered Broto-Moreau autocorrelation - lag 7 / weighted by first ionization potential
ATSC8i	Centered Broto-Moreau autocorrelation - lag 8 / weighted by first ionization potential
AATSC0c	Average centered Broto-Moreau autocorrelation - lag 0 / weighted by charges
AATSC1c	Average centered Broto-Moreau autocorrelation - lag 1 / weighted by charges
AATSC2c	Average centered Broto-Moreau autocorrelation - lag 2 / weighted by charges
AATSC3c	Average centered Broto-Moreau autocorrelation - lag 3 / weighted by charges
AATSC4c	Average centered Broto-Moreau autocorrelation - lag 4 / weighted by charges
AATSC5c	Average centered Broto-Moreau autocorrelation - lag 5 / weighted by charges
AATSC6c	Average centered Broto-Moreau autocorrelation - lag 6 / weighted by charges
AATSC7c	Average centered Broto-Moreau autocorrelation - lag 7 / weighted by charges
AATSC8c	Average centered Broto-Moreau autocorrelation - lag 8 / weighted by charges
AATSC0e	Average centered Broto-Moreau autocorrelation - lag 0 / weighted by Sanderson electronegativities
AATSC1e	Average centered Broto-Moreau autocorrelation - lag 1 / weighted by Sanderson electronegativities
AATSC2e	Average centered Broto-Moreau autocorrelation - lag 2 / weighted by Sanderson electronegativities
AATSC3e	Average centered Broto-Moreau autocorrelation - lag 3 / weighted by Sanderson electronegativities
AATSC4e	Average centered Broto-Moreau autocorrelation - lag 4 / weighted by Sanderson electronegativities
AATSC5e	Average centered Broto-Moreau autocorrelation - lag 5 / weighted by Sanderson electronegativities
AATSC6e	Average centered Broto-Moreau autocorrelation - lag 6 / weighted by Sanderson electronegativities
AATSC7e	Average centered Broto-Moreau autocorrelation - lag 7 / weighted by Sanderson electronegativities
AATSC8e	Average centered Broto-Moreau autocorrelation - lag 8 / weighted by Sanderson electronegativities
AATSC0p	Average centered Broto-Moreau autocorrelation - lag 0 / weighted by polarizabilities
AATSC1p	Average centered Broto-Moreau autocorrelation - lag 1 / weighted by polarizabilities
AATSC2p	Average centered Broto-Moreau autocorrelation - lag 2 / weighted by polarizabilities
AATSC3p	Average centered Broto-Moreau autocorrelation - lag 3 / weighted by polarizabilities
AATSC4p	Average centered Broto-Moreau autocorrelation - lag 4 / weighted by polarizabilities
AATSC5p	Average centered Broto-Moreau autocorrelation - lag 5 / weighted by polarizabilities
AATSC6p	Average centered Broto-Moreau autocorrelation - lag 6 / weighted by polarizabilities
AATSC7p	Average centered Broto-Moreau autocorrelation - lag 7 / weighted by polarizabilities
AATSC8p	Average centered Broto-Moreau autocorrelation - lag 8 / weighted by polarizabilities
AATSC0i	Average centered Broto-Moreau autocorrelation - lag 0 / weighted by first ionization potential
AATSC1i	Average centered Broto-Moreau autocorrelation - lag 1 / weighted by first ionization potential
AATSC2i	Average centered Broto-Moreau autocorrelation - lag 2 / weighted by first ionization potential
AATSC3i	Average centered Broto-Moreau autocorrelation - lag 3 / weighted by first ionization potential
AATSC4i	Average centered Broto-Moreau autocorrelation - lag 4 / weighted by first ionization potential
AATSC5i	Average centered Broto-Moreau autocorrelation - lag 5 / weighted by first ionization potential
AATSC6i	Average centered Broto-Moreau autocorrelation - lag 6 / weighted by first ionization potential
AATSC7i	Average centered Broto-Moreau autocorrelation - lag 7 / weighted by first ionization potential
AATSC8i	Average centered Broto-Moreau autocorrelation - lag 8 / weighted by first ionization potential
MATS1c	Moran autocorrelation - lag 1 / weighted by charges
MATS2c	Moran autocorrelation - lag 2 / weighted by charges
MATS3c	Moran autocorrelation - lag 3 / weighted by charges
MATS4c	Moran autocorrelation - lag 4 / weighted by charges
MATS5c	Moran autocorrelation - lag 5 / weighted by charges
MATS6c	Moran autocorrelation - lag 6 / weighted by charges
MATS7c	Moran autocorrelation - lag 7 / weighted by charges
MATS8c	Moran autocorrelation - lag 8 / weighted by charges
MATS1e	Moran autocorrelation - lag 1 / weighted by Sanderson electronegativities
MATS2e	Moran autocorrelation - lag 2 / weighted by Sanderson electronegativities
MATS3e	Moran autocorrelation - lag 3 / weighted by Sanderson electronegativities
MATS4e	Moran autocorrelation - lag 4 / weighted by Sanderson electronegativities
MATS5e	Moran autocorrelation - lag 5 / weighted by Sanderson electronegativities
MATS6e	Moran autocorrelation - lag 6 / weighted by Sanderson electronegativities
MATS7e	Moran autocorrelation - lag 7 / weighted by Sanderson electronegativities
MATS8e	Moran autocorrelation - lag 8 / weighted by Sanderson electronegativities
MATS1p	Moran autocorrelation - lag 1 / weighted by polarizabilities
MATS2p	Moran autocorrelation - lag 2 / weighted by polarizabilities
MATS3p	Moran autocorrelation - lag 3 / weighted by polarizabilities
MATS4p	Moran autocorrelation - lag 4 / weighted by polarizabilities
MATS5p	Moran autocorrelation - lag 5 / weighted by polarizabilities
MATS6p	Moran autocorrelation - lag 6 / weighted by polarizabilities
MATS7p	Moran autocorrelation - lag 7 / weighted by polarizabilities
MATS8p	Moran autocorrelation - lag 8 / weighted by polarizabilities
MATS1i	Moran autocorrelation - lag 1 / weighted by first ionization potential
MATS2i	Moran autocorrelation - lag 2 / weighted by first ionization potential
MATS3i	Moran autocorrelation - lag 3 / weighted by first ionization potential
MATS4i	Moran autocorrelation - lag 4 / weighted by first ionization potential
MATS5i	Moran autocorrelation - lag 5 / weighted by first ionization potential
MATS6i	Moran autocorrelation - lag 6 / weighted by first ionization potential
MATS7i	Moran autocorrelation - lag 7 / weighted by first ionization potential
MATS8i	Moran autocorrelation - lag 8 / weighted by first ionization potential
GATS1c	Geary autocorrelation - lag 1 / weighted by charges
GATS2c	Geary autocorrelation - lag 2 / weighted by charges
GATS3c	Geary autocorrelation - lag 3 / weighted by charges
GATS4c	Geary autocorrelation - lag 4 / weighted by charges
GATS5c	Geary autocorrelation - lag 5 / weighted by charges
GATS6c	Geary autocorrelation - lag 6 / weighted by charges
GATS7c	Geary autocorrelation - lag 7 / weighted by charges
GATS8c	Geary autocorrelation - lag 8 / weighted by charges
GATS1e	Geary autocorrelation - lag 1 / weighted by Sanderson electronegativities
GATS2e	Geary autocorrelation - lag 2 / weighted by Sanderson electronegativities
GATS3e	Geary autocorrelation - lag 3 / weighted by Sanderson electronegativities
GATS4e	Geary autocorrelation - lag 4 / weighted by Sanderson electronegativities
GATS5e	Geary autocorrelation - lag 5 / weighted by Sanderson electronegativities
GATS6e	Geary autocorrelation - lag 6 / weighted by Sanderson electronegativities
GATS7e	Geary autocorrelation - lag 7 / weighted by Sanderson electronegativities
GATS8e	Geary autocorrelation - lag 8 / weighted by Sanderson electronegativities
GATS1p	Geary autocorrelation - lag 1 / weighted by polarizabilities
GATS2p	Geary autocorrelation - lag 2 / weighted by polarizabilities
GATS3p	Geary autocorrelation - lag 3 / weighted by polarizabilities
GATS4p	Geary autocorrelation - lag 4 / weighted by polarizabilities
GATS5p	Geary autocorrelation - lag 5 / weighted by polarizabilities
GATS6p	Geary autocorrelation - lag 6 / weighted by polarizabilities
GATS7p	Geary autocorrelation - lag 7 / weighted by polarizabilities
GATS8p	Geary autocorrelation - lag 8 / weighted by polarizabilities
GATS1i	Geary autocorrelation - lag 1 / weighted by first ionization potential
GATS2i	Geary autocorrelation - lag 2 / weighted by first ionization potential
GATS3i	Geary autocorrelation - lag 3 / weighted by first ionization potential
GATS4i	Geary autocorrelation - lag 4 / weighted by first ionization potential
GATS5i	Geary autocorrelation - lag 5 / weighted by first ionization potential
GATS6i	Geary autocorrelation - lag 6 / weighted by first ionization potential
GATS7i	Geary autocorrelation - lag 7 / weighted by first ionization potential
GATS8i	Geary autocorrelation - lag 8 / weighted by first ionization potential
SpAbs_Dze	Graph energy from Barysz matrix / weighted by Sanderson electronegativities
SpMax_Dze	Leading eigenvalue from Barysz matrix / weighted by Sanderson electronegativities
SpDiam_Dze	Spectral diameter from Barysz matrix / weighted by Sanderson electronegativities
SpAD_Dze	Spectral absolute deviation from Barysz matrix / weighted by Sanderson electronegativities
SpMAD_Dze	Spectral mean absolute deviation from Barysz matrix / weighted by Sanderson electronegativities
EE_Dze	Estrada-like index from Barysz matrix / weighted by Sanderson electronegativities (ln(1+x))
SM1_Dze	Spectral moment of order 1 from Barysz matrix / weighted by Sanderson electronegativities
VE1_Dze	Coefficient sum of the last eigenvector from Barysz matrix / weighted by Sanderson electronegativities
VE2_Dze	Average coefficient sum of the last eigenvector from Barysz matrix / weighted by Sanderson electronegativities
VE3_Dze	Logarithmic coefficient sum of the last eigenvector from Barysz matrix / weighted by Sanderson electronegativities
VR1_Dze	Randic-like eigenvector-based index from Barysz matrix / weighted by Sanderson electronegativities
VR2_Dze	Normalized Randic-like eigenvector-based index from Barysz matrix / weighted by Sanderson electronegativities
VR3_Dze	Logarithmic Randic-like eigenvector-based index from Barysz matrix / weighted by Sanderson electronegativities
SpAbs_Dzp	Graph energy from Barysz matrix / weighted by polarizabilities
SpMax_Dzp	Leading eigenvalue from Barysz matrix / weighted by polarizabilities
SpDiam_Dzp	Spectral diameter from Barysz matrix / weighted by polarizabilities
SpAD_Dzp	Spectral absolute deviation from Barysz matrix / weighted by polarizabilities
SpMAD_Dzp	Spectral mean absolute deviation from Barysz matrix / weighted by polarizabilities
EE_Dzp	Estrada-like index from Barysz matrix / weighted by polarizabilities (ln(1+x))
SM1_Dzp	Spectral moment of order 1 from Barysz matrix / weighted by polarizabilities
VE1_Dzp	Coefficient sum of the last eigenvector from Barysz matrix / weighted by polarizabilities
VE2_Dzp	Average coefficient sum of the last eigenvector from Barysz matrix / weighted by polarizabilities
VE3_Dzp	Logarithmic coefficient sum of the last eigenvector from Barysz matrix / weighted by polarizabilities
VR1_Dzp	Randic-like eigenvector-based index from Barysz matrix / weighted by polarizabilities
VR2_Dzp	Normalized Randic-like eigenvector-based index from Barysz matrix / weighted by polarizabilities
VR3_Dzp	Logarithmic Randic-like eigenvector-based index from Barysz matrix / weighted by polarizabilities
SpAbs_Dzi	Graph energy from Barysz matrix / weighted by first ionization potential
SpMax_Dzi	Leading eigenvalue from Barysz matrix / weighted by first ionization potential
SpDiam_Dzi	Spectral diameter from Barysz matrix / weighted by first ionization potential
SpAD_Dzi	Spectral absolute deviation from Barysz matrix / weighted by first ionization potential
SpMAD_Dzi	Spectral mean absolute deviation from Barysz matrix / weighted by first ionization potential
EE_Dzi	Estrada-like index from Barysz matrix / weighted by first ionization potential (ln(1+x))
SM1_Dzi	Spectral moment of order 1 from Barysz matrix / weighted by first ionization potential
VE1_Dzi	Coefficient sum of the last eigenvector from Barysz matrix / weighted by first ionization potential
VE2_Dzi	Average coefficient sum of the last eigenvector from Barysz matrix / weighted by first ionization potential
VE3_Dzi	Logarithmic coefficient sum of the last eigenvector from Barysz matrix / weighted by first ionization potential
VR1_Dzi	Randic-like eigenvector-based index from Barysz matrix / weighted by first ionization potential
VR2_Dzi	Normalized Randic-like eigenvector-based index from Barysz matrix / weighted by first ionization potential
VR3_Dzi	Logarithmic Randic-like eigenvector-based index from Barysz matrix / weighted by first ionization potential
BCUTc-1l	nhigh lowest partial charge weighted BCUTS
BCUTc-1h	nlow highest partial charge weighted BCUTS
BCUTp-1l	nhigh lowest polarizability weighted BCUTS
BCUTp-1h	nlow highest polarizability weighted BCUTS
SpMax1_Bhe	Largest absolute eigenvalue of Burden modified matrix - n 1 / weighted by relative Sanderson electronegativities
SpMax2_Bhe	Largest absolute eigenvalue of Burden modified matrix - n 2 / weighted by relative Sanderson electronegativities
SpMax3_Bhe	Largest absolute eigenvalue of Burden modified matrix - n 3 / weighted by relative Sanderson electronegativities
SpMax4_Bhe	Largest absolute eigenvalue of Burden modified matrix - n 4 / weighted by relative Sanderson electronegativities
SpMax5_Bhe	Largest absolute eigenvalue of Burden modified matrix - n 5 / weighted by relative Sanderson electronegativities
SpMax6_Bhe	Largest absolute eigenvalue of Burden modified matrix - n 6 / weighted by relative Sanderson electronegativities
SpMax7_Bhe	Largest absolute eigenvalue of Burden modified matrix - n 7 / weighted by relative Sanderson electronegativities
SpMax8_Bhe	Largest absolute eigenvalue of Burden modified matrix - n 8 / weighted by relative Sanderson electronegativities
SpMin1_Bhe	Smallest absolute eigenvalue of Burden modified matrix - n 1 / weighted by relative Sanderson electronegativities
SpMin2_Bhe	Smallest absolute eigenvalue of Burden modified matrix - n 2 / weighted by relative Sanderson electronegativities
SpMin3_Bhe	Smallest absolute eigenvalue of Burden modified matrix - n 3 / weighted by relative Sanderson electronegativities
SpMin4_Bhe	Smallest absolute eigenvalue of Burden modified matrix - n 4 / weighted by relative Sanderson electronegativities
SpMin5_Bhe	Smallest absolute eigenvalue of Burden modified matrix - n 5 / weighted by relative Sanderson electronegativities
SpMin6_Bhe	Smallest absolute eigenvalue of Burden modified matrix - n 6 / weighted by relative Sanderson electronegativities
SpMin7_Bhe	Smallest absolute eigenvalue of Burden modified matrix - n 7 / weighted by relative Sanderson electronegativities
SpMin8_Bhe	Smallest absolute eigenvalue of Burden modified matrix - n 8 / weighted by relative Sanderson electronegativities
SpMax1_Bhp	Largest absolute eigenvalue of Burden modified matrix - n 1 / weighted by relative polarizabilities
SpMax2_Bhp	Largest absolute eigenvalue of Burden modified matrix - n 2 / weighted by relative polarizabilities
SpMax3_Bhp	Largest absolute eigenvalue of Burden modified matrix - n 3 / weighted by relative polarizabilities
SpMax4_Bhp	Largest absolute eigenvalue of Burden modified matrix - n 4 / weighted by relative polarizabilities
SpMax5_Bhp	Largest absolute eigenvalue of Burden modified matrix - n 5 / weighted by relative polarizabilities
SpMax6_Bhp	Largest absolute eigenvalue of Burden modified matrix - n 6 / weighted by relative polarizabilities
SpMax7_Bhp	Largest absolute eigenvalue of Burden modified matrix - n 7 / weighted by relative polarizabilities
SpMax8_Bhp	Largest absolute eigenvalue of Burden modified matrix - n 8 / weighted by relative polarizabilities
SpMin1_Bhp	Smallest absolute eigenvalue of Burden modified matrix - n 1 / weighted by relative polarizabilities
SpMin2_Bhp	Smallest absolute eigenvalue of Burden modified matrix - n 2 / weighted by relative polarizabilities
SpMin3_Bhp	Smallest absolute eigenvalue of Burden modified matrix - n 3 / weighted by relative polarizabilities
SpMin4_Bhp	Smallest absolute eigenvalue of Burden modified matrix - n 4 / weighted by relative polarizabilities
SpMin5_Bhp	Smallest absolute eigenvalue of Burden modified matrix - n 5 / weighted by relative polarizabilities
SpMin6_Bhp	Smallest absolute eigenvalue of Burden modified matrix - n 6 / weighted by relative polarizabilities
SpMin7_Bhp	Smallest absolute eigenvalue of Burden modified matrix - n 7 / weighted by relative polarizabilities
SpMin8_Bhp	Smallest absolute eigenvalue of Burden modified matrix - n 8 / weighted by relative polarizabilities
SpMax1_Bhi	Largest absolute eigenvalue of Burden modified matrix - n 1 / weighted by relative first ionization potential
SpMax2_Bhi	Largest absolute eigenvalue of Burden modified matrix - n 2 / weighted by relative first ionization potential
SpMax3_Bhi	Largest absolute eigenvalue of Burden modified matrix - n 3 / weighted by relative first ionization potential
SpMax4_Bhi	Largest absolute eigenvalue of Burden modified matrix - n 4 / weighted by relative first ionization potential
SpMax5_Bhi	Largest absolute eigenvalue of Burden modified matrix - n 5 / weighted by relative first ionization potential
SpMax6_Bhi	Largest absolute eigenvalue of Burden modified matrix - n 6 / weighted by relative first ionization potential
SpMax7_Bhi	Largest absolute eigenvalue of Burden modified matrix - n 7 / weighted by relative first ionization potential
SpMax8_Bhi	Largest absolute eigenvalue of Burden modified matrix - n 8 / weighted by relative first ionization potential
SpMin1_Bhi	Smallest absolute eigenvalue of Burden modified matrix - n 1 / weighted by relative first ionization potential
SpMin2_Bhi	Smallest absolute eigenvalue of Burden modified matrix - n 2 / weighted by relative first ionization potential
SpMin3_Bhi	Smallest absolute eigenvalue of Burden modified matrix - n 3 / weighted by relative first ionization potential
SpMin4_Bhi	Smallest absolute eigenvalue of Burden modified matrix - n 4 / weighted by relative first ionization potential
SpMin5_Bhi	Smallest absolute eigenvalue of Burden modified matrix - n 5 / weighted by relative first ionization potential
SpMin6_Bhi	Smallest absolute eigenvalue of Burden modified matrix - n 6 / weighted by relative first ionization potential
SpMin7_Bhi	Smallest absolute eigenvalue of Burden modified matrix - n 7 / weighted by relative first ionization potential
SpMin8_Bhi	Smallest absolute eigenvalue of Burden modified matrix - n 8 / weighted by relative first ionization potential
Sse	Sum of atomic Sanderson electronegativities (scaled on carbon atom)
Spe	Sum of atomic Pauling electronegativities (scaled on carbon atom)
Sare	Sum of atomic Allred-Rochow electronegativities (scaled on carbon atom)
Sp	Sum of atomic polarizabilities (scaled on carbon atom)
Si	Sum of first first ionization potentials (scaled on carbon atom)
Mse	Mean atomic Sanderson electronegativities (scaled on carbon atom)
Mpe	Mean atomic Pauling electronegativities (scaled on carbon atom)
Mare	Mean atomic Allred-Rochow electronegativities (scaled on carbon atom)
Mp	Mean atomic polarizabilities (scaled on carbon atom)
Mi	Mean first first ionization potentials (scaled on carbon atom)
nHBd	Count of E-States for (strong) Hydrogen Bond donors
nwHBd	Count of E-States for weak Hydrogen Bond donors
nHBa	Count of E-States for (strong) Hydrogen Bond acceptors
nwHBa	Count of E-States for weak Hydrogen Bond acceptors
nHBint2	Count of E-State descriptors of strength for potential Hydrogen Bonds of path length 2
nHBint3	Count of E-State descriptors of strength for potential Hydrogen Bonds of path length 3
nHBint4	Count of E-State descriptors of strength for potential Hydrogen Bonds of path length 4
nHBint5	Count of E-State descriptors of strength for potential Hydrogen Bonds of path length 5
nHBint6	Count of E-State descriptors of strength for potential Hydrogen Bonds of path length 6
nHBint7	Count of E-State descriptors of strength for potential Hydrogen Bonds of path length 7
nHBint8	Count of E-State descriptors of strength for potential Hydrogen Bonds of path length 8
nHBint9	Count of E-State descriptors of strength for potential Hydrogen Bonds of path length 9
nHBint10	Count of E-State descriptors of strength for potential Hydrogen Bonds of path length 10
nHsOH	Count of atom-type H E-State: -OH
nHdNH	Count of atom-type H E-State: =NH
nHsSH	Count of atom-type H E-State: -SH
nHsNH2	Count of atom-type H E-State: -NH2
nHssNH	Count of atom-type H E-State: -NH-
nHaaNH	Count of atom-type H E-State: :NH:
nHsNH3p	Count of atom-type H E-State: -NH3+
nHssNH2p	Count of atom-type H E-State: -NH2-+
nHsssNHp	Count of atom-type H E-State: >NH-+
nHtCH	Count of atom-type H E-State: #CH
nHdCH2	Count of atom-type H E-State: =CH2
nHdsCH	Count of atom-type H E-State: =CH-
nHaaCH	Count of atom-type H E-State: :CH:
nHCHnX	Count of atom-type H E-State: CHnX
nHCsats	Count of atom-type H E-State: H?bonded to B, Si, P, Ge, As, Se, Sn or Pb
nHCsatu	Count of atom-type H E-State: H?on C sp3 bonded to unsaturated C
nHAvin	Count of atom-type H E-State: H?on C vinyl bonded to C aromatic
nHother	Count of atom-type H E-State: H?on aaCH, dCH2 or dsCH
nHmisc	Count of atom-type H E-State: H?bonded to B, Si, P, Ge, As, Se, Sn or Pb
nsLi	Count of atom-type E-State: -Li
nssBe	Count of atom-type E-State: -Be-
nssssBem	Count of atom-type E-State: >Be<-2
nsBH2	Count of atom-type E-State: -BH2
nssBH	Count of atom-type E-State: -BH-
nsssB	Count of atom-type E-State: -B<
nssssBm	Count of atom-type E-State: >B<-
nsCH3	Count of atom-type E-State: -CH3
ndCH2	Count of atom-type E-State: =CH2
nssCH2	Count of atom-type E-State: -CH2-
ntCH	Count of atom-type E-State: #CH
ndsCH	Count of atom-type E-State: =CH-
naaCH	Count of atom-type E-State: :CH:
nsssCH	Count of atom-type E-State: >CH-
nddC	Count of atom-type E-State: =C=
ntsC	Count of atom-type E-State: #C-
ndssC	Count of atom-type E-State: =C<
naasC	Count of atom-type E-State: :C:-
naaaC	Count of atom-type E-State: ::C:
nssssC	Count of atom-type E-State: >C<
nsNH3p	Count of atom-type E-State: -NH3+
nsNH2	Count of atom-type E-State: -NH2
nssNH2p	Count of atom-type E-State: -NH2-+
ndNH	Count of atom-type E-State: =NH
nssNH	Count of atom-type E-State: -NH-
naaNH	Count of atom-type E-State: :NH:
ntN	Count of atom-type E-State: #N
nsssNHp	Count of atom-type E-State: >NH-+
ndsN	Count of atom-type E-State: =N-
naaN	Count of atom-type E-State: :N:
nsssN	Count of atom-type E-State: >N-
nddsN	Count of atom-type E-State: -N<<
naasN	Count of atom-type E-State: :N:-
nssssNp	Count of atom-type E-State: >N<+
nsOH	Count of atom-type E-State: -OH
ndO	Count of atom-type E-State: =O
nssO	Count of atom-type E-State: -O-
naaO	Count of atom-type E-State: :O:
naOm	Count of atom-type E-State: :O-0.5
nsOm	Count of atom-type E-State: -O-
nsF	Count of atom-type E-State: -F
nsSiH3	Count of atom-type E-State: -SiH3
nssSiH2	Count of atom-type E-State: -SiH2-
nsssSiH	Count of atom-type E-State: >SiH-
nssssSi	Count of atom-type E-State: >Si<
nsPH2	Count of atom-type E-State: -PH2
nssPH	Count of atom-type E-State: -PH-
nsssP	Count of atom-type E-State: >P-
ndsssP	Count of atom-type E-State: ->P=
nddsP	Count of atom-type E-State: -=P=
nsssssP	Count of atom-type E-State: ->P<
nsSH	Count of atom-type E-State: -SH
ndS	Count of atom-type E-State: =S
nssS	Count of atom-type E-State: -S-
naaS	Count of atom-type E-State: aSa
ndssS	Count of atom-type E-State: >S=
nddssS	Count of atom-type E-State: >S==
nssssssS	Count of atom-type E-State: >S<<
nSm	Count of atom-type E-State: -S-
nsCl	Count of atom-type E-State: -Cl
nsGeH3	Count of atom-type E-State: -GeH3
nssGeH2	Count of atom-type E-State: -GeH2-
nsssGeH	Count of atom-type E-State: >GeH-
nssssGe	Count of atom-type E-State: >Ge<
nsAsH2	Count of atom-type E-State: -AsH2
nssAsH	Count of atom-type E-State: -AsH-
nsssAs	Count of atom-type E-State: >As-
ndsssAs	Count of atom-type E-State: ->As=
nddsAs	Count of atom-type E-State: -=As=
nsssssAs	Count of atom-type E-State: ->As<
nsSeH	Count of atom-type E-State: -SeH
ndSe	Count of atom-type E-State: =Se
nssSe	Count of atom-type E-State: -Se-
naaSe	Count of atom-type E-State: aSea
ndssSe	Count of atom-type E-State: >Se=
nssssssSe	Count of atom-type E-State: >Se<<
nddssSe	Count of atom-type E-State: -=Se=-
nsBr	Count of atom-type E-State: -Br
nsSnH3	Count of atom-type E-State: -SnH3
nssSnH2	Count of atom-type E-State: -SnH2-
nsssSnH	Count of atom-type E-State: >SnH-
nssssSn	Count of atom-type E-State: >Sn<
nsI	Count of atom-type E-State: -I
nsPbH3	Count of atom-type E-State: -PbH3
nssPbH2	Count of atom-type E-State: -PbH2-
nsssPbH	Count of atom-type E-State: >PbH-
nssssPb	Count of atom-type E-State: >Pb<
SHBd	Sum of E-States for (strong) hydrogen bond donors
SwHBd	Sum of E-States for weak hydrogen bond donors
SHBa	Sum of E-States for (strong) hydrogen bond acceptors
SwHBa	Sum of E-States for weak hydrogen bond acceptors
SHBint2	Sum of E-State descriptors of strength for potential hydrogen bonds of path length 2
SHBint3	Sum of E-State descriptors of strength for potential hydrogen bonds of path length 3
SHBint4	Sum of E-State descriptors of strength for potential hydrogen bonds of path length 4
SHBint5	Sum of E-State descriptors of strength for potential hydrogen bonds of path length 5
SHBint6	Sum of E-State descriptors of strength for potential hydrogen bonds of path length 6
SHBint7	Sum of E-State descriptors of strength for potential hydrogen bonds of path length 7
SHBint8	Sum of E-State descriptors of strength for potential hydrogen bonds of path length 8
SHBint9	Sum of E-State descriptors of strength for potential hydrogen bonds of path length 9
SHBint10	Sum of E-State descriptors of strength for potential hydrogen bonds of path length 10
SHsOH	Sum of atom-type H E-State: -OH
SHdNH	Sum of atom-type H E-State: =NH
SHsSH	Sum of atom-type H E-State: -SH
SHsNH2	Sum of atom-type H E-State: -NH2
SHssNH	Sum of atom-type H E-State: -NH-
SHaaNH	Sum of atom-type H E-State: :NH:
SHsNH3p	Sum of atom-type H E-State: -NH3+
SHssNH2p	Sum of atom-type H E-State: -NH2-+
SHsssNHp	Sum of atom-type H E-State: >NH-+
SHtCH	Sum of atom-type H E-State: #CH
SHdCH2	Sum of atom-type H E-State: =CH2
SHdsCH	Sum of atom-type H E-State: =CH-
SHaaCH	Sum of atom-type H E-State: :CH:
SHCHnX	Sum of atom-type H E-State: CHnX
SHCsats	Sum of atom-type H E-State: H on C sp3 bonded to saturated C
SHCsatu	Sum of atom-type H E-State: H?on C sp3 bonded to unsaturated C
SHAvin	Sum of atom-type H E-State: H?on C vinyl bonded to C aromatic
SHother	Sum of atom-type H E-State: H?on aaCH, dCH2 or dsCH
SHmisc	Sum of atom-type H E-State: H?bonded to B, Si, P, Ge, As, Se, Sn or Pb
SsLi	Sum of atom-type E-State: -Li
SssBe	Sum of atom-type E-State: -Be-
SssssBem	Sum of atom-type E-State: >Be<-2
SsBH2	Sum of atom-type E-State: -BH2
SssBH	Sum of atom-type E-State: -BH-
SsssB	Sum of atom-type E-State: -B<
SssssBm	Sum of atom-type E-State: >B<-
SsCH3	Sum of atom-type E-State: -CH3
SdCH2	Sum of atom-type E-State: =CH2
SssCH2	Sum of atom-type E-State: -CH2-
StCH	Sum of atom-type E-State: #CH
SdsCH	Sum of atom-type E-State: =CH-
SaaCH	Sum of atom-type E-State: :CH:
SsssCH	Sum of atom-type E-State: >CH-
SddC	Sum of atom-type E-State: =C=
StsC	Sum of atom-type E-State: #C-
SdssC	Sum of atom-type E-State: =C<
SaasC	Sum of atom-type E-State: :C:-
SaaaC	Sum of atom-type E-State: ::C:
SssssC	Sum of atom-type E-State: >C<
SsNH3p	Sum of atom-type E-State: -NH3+
SsNH2	Sum of atom-type E-State: -NH2
SssNH2p	Sum of atom-type E-State: -NH2-+
SdNH	Sum of atom-type E-State: =NH
SssNH	Sum of atom-type E-State: -NH-
SaaNH	Sum of atom-type E-State: :NH:
StN	Sum of atom-type E-State: #N
SsssNHp	Sum of atom-type E-State: >NH-+
SdsN	Sum of atom-type E-State: =N-
SaaN	Sum of atom-type E-State: :N:
SsssN	Sum of atom-type E-State: >N-
SddsN	Sum of atom-type E-State: -N<<
SaasN	Sum of atom-type E-State: :N:-
SssssNp	Sum of atom-type E-State: >N<+
SsOH	Sum of atom-type E-State: -OH
SdO	Sum of atom-type E-State: =O
SssO	Sum of atom-type E-State: -O-
SaaO	Sum of atom-type E-State: :O:
SaOm	Sum of atom-type E-State: :O-0.5
SsOm	Sum of atom-type E-State: -O-
SsF	Sum of atom-type E-State: -F
SsSiH3	Sum of atom-type E-State: -SiH3
SssSiH2	Sum of atom-type E-State: -SiH2-
SsssSiH	Sum of atom-type E-State: >SiH-
SssssSi	Sum of atom-type E-State: >Si<
SsPH2	Sum of atom-type E-State: -PH2
SssPH	Sum of atom-type E-State: -PH-
SsssP	Sum of atom-type E-State: >P-
SdsssP	Sum of atom-type E-State: ->P=
SddsP	Sum of atom-type E-State: -=P=
SsssssP	Sum of atom-type E-State: ->P<
SsSH	Sum of atom-type E-State: -SH
SdS	Sum of atom-type E-State: =S
SssS	Sum of atom-type E-State: -S-
SaaS	Sum of atom-type E-State: aSa
SdssS	Sum of atom-type E-State: >S=
SddssS	Sum of atom-type E-State: >S==
SssssssS	Sum of atom-type E-State: >S<<
SSm	Sum of atom-type E-State: -S-
SsCl	Sum of atom-type E-State: -Cl
SsGeH3	Sum of atom-type E-State: -GeH3
SssGeH2	Sum of atom-type E-State: -GeH2-
SsssGeH	Sum of atom-type E-State: >GeH-
SssssGe	Sum of atom-type E-State: >Ge<
SsAsH2	Sum of atom-type E-State: -AsH2
SssAsH	Sum of atom-type E-State: -AsH-
SsssAs	Sum of atom-type E-State: >As-
SdsssAs	Sum of atom-type E-State: ->As=
SddsAs	Sum of atom-type E-State: -=As=
SsssssAs	Sum of atom-type E-State: ->As<
SsSeH	Sum of atom-type E-State: -SeH
SdSe	Sum of atom-type E-State: =Se
SssSe	Sum of atom-type E-State: -Se-
SaaSe	Sum of atom-type E-State: aSea
SdssSe	Sum of atom-type E-State: >Se=
SssssssSe	Sum of atom-type E-State: >Se<<
SddssSe	Sum of atom-type E-State: -=Se=-
SsBr	Sum of atom-type E-State: -Br
SsSnH3	Sum of atom-type E-State: -SnH3
SssSnH2	Sum of atom-type E-State: -SnH2-
SsssSnH	Sum of atom-type E-State: >SnH-
SssssSn	Sum of atom-type E-State: >Sn<
SsI	Sum of atom-type E-State: -I
SsPbH3	Sum of atom-type E-State: -PbH3
SssPbH2	Sum of atom-type E-State: -PbH2-
SsssPbH	Sum of atom-type E-State: >PbH-
SssssPb	Sum of atom-type E-State: >Pb<
minHBd	Minimum E-States for (strong) Hydrogen Bond donors
minwHBd	Minimum E-States for weak Hydrogen Bond donors
minHBa	Minimum E-States for (strong) Hydrogen Bond acceptors
minwHBa	Minimum E-States for weak Hydrogen Bond acceptors
minHBint2	Minimum E-State descriptors of strength for potential Hydrogen Bonds of path length 2
minHBint3	Minimum E-State descriptors of strength for potential Hydrogen Bonds of path length 3
minHBint4	Minimum E-State descriptors of strength for potential Hydrogen Bonds of path length 4
minHBint5	Minimum E-State descriptors of strength for potential Hydrogen Bonds of path length 5
minHBint6	Minimum E-State descriptors of strength for potential Hydrogen Bonds of path length 6
minHBint7	Minimum E-State descriptors of strength for potential Hydrogen Bonds of path length 7
minHBint8	Minimum E-State descriptors of strength for potential Hydrogen Bonds of path length 8
minHBint9	Minimum E-State descriptors of strength for potential Hydrogen Bonds of path length 9
minHBint10	Minimum E-State descriptors of strength for potential Hydrogen Bonds of path length 10
minHsOH	Minimum atom-type H E-State: -OH
minHdNH	Minimum atom-type H E-State: =NH
minHsSH	Minimum atom-type H E-State: -SH
minHsNH2	Minimum atom-type H E-State: -NH2
minHssNH	Minimum atom-type H E-State: -NH-
minHaaNH	Minimum atom-type H E-State: :NH:
minHsNH3p	Minimum atom-type H E-State: -NH3+
minHssNH2p	Minimum atom-type H E-State: -NH2-+
minHsssNHp	Minimum atom-type H E-State: >NH-+
minHtCH	Minimum atom-type H E-State: #CH
minHdCH2	Minimum atom-type H E-State: =CH2
minHdsCH	Minimum atom-type H E-State: =CH-
minHaaCH	Minimum atom-type H E-State: :CH:
minHCHnX	Minimum atom-type H E-State: CHnX
minHCsats	Minimum atom-type H E-State: H?bonded to B, Si, P, Ge, As, Se, Sn or Pb
minHCsatu	Minimum atom-type H E-State: H?on C sp3 bonded to unsaturated C
minHAvin	Minimum atom-type H E-State: Hon C vinyl bonded to C aromatic
minHother	Minimum atom-type H E-State: Hon aaCH, dCH2 or dsCH
minHmisc	Minimum atom-type H E-State: H?bonded to B, Si, P, Ge, As, Se, Sn or Pb
minsLi	Minimum atom-type E-State: -Li
minssBe	Minimum atom-type E-State: -Be-
minssssBem	Minimum atom-type E-State: >Be<-2
minsBH2	Minimum atom-type E-State: -BH2
minssBH	Minimum atom-type E-State: -BH-
minsssB	Minimum atom-type E-State: -B<
minssssBm	Minimum atom-type E-State: >B<-
minsCH3	Minimum atom-type E-State: -CH3
mindCH2	Minimum atom-type E-State: =CH2
minssCH2	Minimum atom-type E-State: -CH2-
mintCH	Minimum atom-type E-State: #CH
mindsCH	Minimum atom-type E-State: =CH-
minaaCH	Minimum atom-type E-State: :CH:
minsssCH	Minimum atom-type E-State: >CH-
minddC	Minimum atom-type E-State: =C=
mintsC	Minimum atom-type E-State: #C-
mindssC	Minimum atom-type E-State: =C<
minaasC	Minimum atom-type E-State: :C:-
minaaaC	Minimum atom-type E-State: ::C:
minssssC	Minimum atom-type E-State: >C<
minsNH3p	Minimum atom-type E-State: -NH3+
minsNH2	Minimum atom-type E-State: -NH2
minssNH2p	Minimum atom-type E-State: -NH2-+
mindNH	Minimum atom-type E-State: =NH
minssNH	Minimum atom-type E-State: -NH-
minaaNH	Minimum atom-type E-State: :NH:
mintN	Minimum atom-type E-State: #N
minsssNHp	Minimum atom-type E-State: >NH-+
mindsN	Minimum atom-type E-State: =N-
minaaN	Minimum atom-type E-State: :N:
minsssN	Minimum atom-type E-State: >N-
minddsN	Minimum atom-type E-State: -N<<
minaasN	Minimum atom-type E-State: :N:-
minssssNp	Minimum atom-type E-State: >N<+
minsOH	Minimum atom-type E-State: -OH
mindO	Minimum atom-type E-State: =O
minssO	Minimum atom-type E-State: -O-
minaaO	Minimum atom-type E-State: :O:
minaOm	Minimum atom-type E-State: :O-0.5
minsOm	Minimum atom-type E-State: -O-
minsF	Minimum atom-type E-State: -F
minsSiH3	Minimum atom-type E-State: -SiH3
minssSiH2	Minimum atom-type E-State: -SiH2-
minsssSiH	Minimum atom-type E-State: >SiH-
minssssSi	Minimum atom-type E-State: >Si<
minsPH2	Minimum atom-type E-State: -PH2
minssPH	Minimum atom-type E-State: -PH-
minsssP	Minimum atom-type E-State: >P-
mindsssP	Minimum atom-type E-State: ->P=
minddsP	Minimum atom-type E-State: -=P=
minsssssP	Minimum atom-type E-State: ->P<
minsSH	Minimum atom-type E-State: -SH
mindS	Minimum atom-type E-State: =S
minssS	Minimum atom-type E-State: -S-
minaaS	Minimum atom-type E-State: aSa
mindssS	Minimum atom-type E-State: >S=
minddssS	Minimum atom-type E-State: >S==
minssssssS	Minimum atom-type E-State: >S<<
minSm	Minimum atom-type E-State: -S-
minsCl	Minimum atom-type E-State: -Cl
minsGeH3	Minimum atom-type E-State: -GeH3
minssGeH2	Minimum atom-type E-State: -GeH2-
minsssGeH	Minimum atom-type E-State: >GeH-
minssssGe	Minimum atom-type E-State: >Ge<
minsAsH2	Minimum atom-type E-State: -AsH2
minssAsH	Minimum atom-type E-State: -AsH-
minsssAs	Minimum atom-type E-State: >As-
mindsssAs	Minimum atom-type E-State: ->As=
minddsAs	Minimum atom-type E-State: -=As=
minsssssAs	Minimum atom-type E-State: ->As<
minsSeH	Minimum atom-type E-State: -SeH
mindSe	Minimum atom-type E-State: =Se
minssSe	Minimum atom-type E-State: -Se-
minaaSe	Minimum atom-type E-State: aSea
mindssSe	Minimum atom-type E-State: >Se=
minssssssSe	Minimum atom-type E-State: >Se<<
minddssSe	Minimum atom-type E-State: -=Se=-
minsBr	Minimum atom-type E-State: -Br
minsSnH3	Minimum atom-type E-State: -SnH3
minssSnH2	Minimum atom-type E-State: -SnH2-
minsssSnH	Minimum atom-type E-State: >SnH-
minssssSn	Minimum atom-type E-State: >Sn<
minsI	Minimum atom-type E-State: -I
minsPbH3	Minimum atom-type E-State: -PbH3
minssPbH2	Minimum atom-type E-State: -PbH2-
minsssPbH	Minimum atom-type E-State: >PbH-
minssssPb	Minimum atom-type E-State: >Pb<
maxHBd	Maximum E-States for (strong) Hydrogen Bond donors
maxwHBd	Maximum E-States for weak Hydrogen Bond donors
maxHBa	Maximum E-States for (strong) Hydrogen Bond acceptors
maxwHBa	Maximum E-States for weak Hydrogen Bond acceptors
maxHBint2	Maximum E-State descriptors of strength for potential Hydrogen Bonds of path length 2
maxHBint3	Maximum E-State descriptors of strength for potential Hydrogen Bonds of path length 3
maxHBint4	Maximum E-State descriptors of strength for potential Hydrogen Bonds of path length 4
maxHBint5	Maximum E-State descriptors of strength for potential Hydrogen Bonds of path length 5
maxHBint6	Maximum E-State descriptors of strength for potential Hydrogen Bonds of path length 6
maxHBint7	Maximum E-State descriptors of strength for potential Hydrogen Bonds of path length 7
maxHBint8	Maximum E-State descriptors of strength for potential Hydrogen Bonds of path length 8
maxHBint9	Maximum E-State descriptors of strength for potential Hydrogen Bonds of path length 9
maxHBint10	Maximum E-State descriptors of strength for potential Hydrogen Bonds of path length10
maxHsOH	Maximum atom-type H E-State: -OH
maxHdNH	Maximum atom-type H E-State: =NH
maxHsSH	Maximum atom-type H E-State: -SH
maxHsNH2	Maximum atom-type H E-State: -NH2
maxHssNH	Maximum atom-type H E-State: -NH-
maxHaaNH	Maximum atom-type H E-State: :NH:
maxHsNH3p	Maximum atom-type H E-State: -NH3+
maxhssNH2p	Maximum atom-type H E-State: -NH2-+
maxHsssNHp	Maximum atom-type H E-State: >NH-+
maxHtCH	Maximum atom-type H E-State: #CH
maxHdCH2	Maximum atom-type H E-State: =CH2
maxHdsCH	Maximum atom-type H E-State: =CH-
maxHaaCH	Maximum atom-type H E-State: :CH:
maxHCHnX	Maximum atom-type H E-State: CHnX
maxHCsats	Maximum atom-type H E-State: H?bonded to B, Si, P, Ge, As, Se, Sn or Pb
maxHCsatu	Maximum atom-type H E-State: H?on C sp3 bonded to unsaturated C
maxHAvin	Maximum atom-type H E-State: H?on C vinyl bonded to C aromatic
maxHother	Maximum atom-type H E-State: H?on aaCH, dCH2 or dsCH
maxHmisc	Maximum atom-type H E-State: H?bonded to B, Si, P, Ge, As, Se, Sn or Pb
maxsLi	Maximum atom-type E-State: -Li
maxssBe	Maximum atom-type E-State: -Be-
maxssssBem	Maximum atom-type E-State: >Be<-2
maxsBH2	Maximum atom-type E-State: -BH2
maxssBH	Maximum atom-type E-State: -BH-
maxsssB	Maximum atom-type E-State: -B<
maxssssBm	Maximum atom-type E-State: >B<-
maxsCH3	Maximum atom-type E-State: -CH3
maxdCH2	Maximum atom-type E-State: =CH2
maxssCH2	Maximum atom-type E-State: -CH2-
maxtCH	Maximum atom-type E-State: #CH
maxdsCH	Maximum atom-type E-State: =CH-
maxaaCH	Maximum atom-type E-State: :CH:
maxsssCH	Maximum atom-type E-State: >CH-
maxddC	Maximum atom-type E-State: =C=
maxtsC	Maximum atom-type E-State: #C-
maxdssC	Maximum atom-type E-State: =C<
maxaasC	Maximum atom-type E-State: :C:-
maxaaaC	Maximum atom-type E-State: ::C:
maxssssC	Maximum atom-type E-State: >C<
maxsNH3p	Maximum atom-type E-State: -NH3+
maxsNH2	Maximum atom-type E-State: -NH2
maxssNH2p	Maximum atom-type E-State: -NH2-+
maxdNH	Maximum atom-type E-State: =NH
maxssNH	Maximum atom-type E-State: -NH-
maxaaNH	Maximum atom-type E-State: :NH:
maxtN	Maximum atom-type E-State: #N
maxsssNHp	Maximum atom-type E-State: >NH-+
maxdsN	Maximum atom-type E-State: =N-
maxaaN	Maximum atom-type E-State: :N:
maxsssN	Maximum atom-type E-State: >N-
maxddsN	Maximum atom-type E-State: -N<<
maxaasN	Maximum atom-type E-State: :N:-
maxssssNp	Maximum atom-type E-State: >N<+
maxsOH	Maximum atom-type E-State: -OH
maxdO	Maximum atom-type E-State: =O
maxssO	Maximum atom-type E-State: -O-
maxaaO	Maximum atom-type E-State: :O:
maxaOm	Maximum atom-type E-State: :O-0.5
maxsOm	Maximum atom-type E-State: -O-
maxsF	Maximum atom-type E-State: -F
maxsSiH3	Maximum atom-type E-State: -SiH3
maxssSiH2	Maximum atom-type E-State: -SiH2-
maxsssSiH	Maximum atom-type E-State: >SiH-
maxssssSi	Maximum atom-type E-State: >Si<
maxsPH2	Maximum atom-type E-State: -PH2
maxssPH	Maximum atom-type E-State: -PH-
maxsssP	Maximum atom-type E-State: >P-
maxdsssP	Maximum atom-type E-State: ->P=
maxddsP	Maximum atom-type E-State: -=P=
maxsssssP	Maximum atom-type E-State: ->P<
maxsSH	Maximum atom-type E-State: -SH
maxdS	Maximum atom-type E-State: =S
maxssS	Maximum atom-type E-State: -S-
maxaaS	Maximum atom-type E-State: aSa
maxdssS	Maximum atom-type E-State: >S=
maxddssS	Maximum atom-type E-State: >S==
maxssssssS	Maximum atom-type E-State: >S<<
maxSm	Maximum atom-type E-State: -S-
maxsCl	Maximum atom-type E-State: -Cl
maxsGeH3	Maximum atom-type E-State: -GeH3
maxssGeH2	Maximum atom-type E-State: -GeH2-
maxsssGeH	Maximum atom-type E-State: >GeH-
maxssssGe	Maximum atom-type E-State: >Ge<
maxsAsH2	Maximum atom-type E-State: -AsH2
maxssAsH	Maximum atom-type E-State: -AsH-
maxsssAs	Maximum atom-type E-State: >As-
maxdsssAs	Maximum atom-type E-State: ->As=
maxddsAs	Maximum atom-type E-State: -=As=
maxsssssAs	Maximum atom-type E-State: ->As<
maxsSeH	Maximum atom-type E-State: -SeH
maxdSe	Maximum atom-type E-State: =Se
maxssSe	Maximum atom-type E-State: -Se-
maxaaSe	Maximum atom-type E-State: aSea
maxdssSe	Maximum atom-type E-State: >Se=
maxssssssSe	Maximum atom-type E-State: >Se<<
maxddssSe	Maximum atom-type E-State: -=Se=-
maxsBr	Maximum atom-type E-State: -Br
maxsSnH3	Maximum atom-type E-State: -SnH3
maxssSnH2	Maximum atom-type E-State: -SnH2-
maxsssSnH	Maximum atom-type E-State: >SnH-
maxssssSn	Maximum atom-type E-State: >Sn<
maxsI	Maximum atom-type E-State: -I
maxsPbH3	Maximum atom-type E-State: -PbH3
maxssPbH2	Maximum atom-type E-State: -PbH2-
maxsssPbH	Maximum atom-type E-State: >PbH-
maxssssPb	Maximum atom-type E-State: >Pb<
hmax	Maximum H E-State
gmax	Maximum E-State
hmin	Minimum H E-State
gmin	Minimum E-State
MAXDN	Maximum negative intrinsic state di€fference in the molecule
MAXDP	Maximum positive intrinsic state di€fference in the molecule (related to the electrophilicity of the molecule)
DELS	Sum of all atoms intrinsic state differences (measure of total charge transfer in the molecule)
MAXDN2	Maximum negative intrinsic state di€fference in the molecule (related to the nucleophilicity of the molecule)
MAXDP2	Maximum positive intrinsic state di€fference in the molecule (related to the electrophilicity of the molecule)
DELS2	Sum of all atoms intrinsic state differences (measure of total charge transfer in the molecule)
ETA_Epsilon_1	A measure of electronegative atom count
ETA_Epsilon_2	A measure of electronegative atom count
ETA_Epsilon_3	A measure of electronegative atom count
ETA_Epsilon_4	A measure of electronegative atom count
ETA_Epsilon_5	A measure of electronegative atom count
ETA_dEpsilon_A	A measure of contribution of unsaturation and electronegative atom count
ETA_dEpsilon_C	A measure of contribution of electronegativity
ETA_Beta	A measure of electronic features of the molecule
ETA_BetaP	A measure of electronic features of the molecule relative to molecular size
ETA_Beta_s	A measure of electronegative atom count of the molecule
ETA_BetaP_s	A measure of electronegative atom count of the molecule relative to molecular size
ETA_Beta_ns	A measure of electron-richness of the molecule
ETA_BetaP_ns	A measure of electron-richness of the molecule relative to molecular size
ETA_Beta_ns_d	A measure of lone electrons entering into resonance
ETA_BetaP_ns_d	A measure of lone electrons entering into resonance relative to molecular size
GGI1	Topological charge index of order 1
GGI2	Topological charge index of order 2
GGI3	Topological charge index of order 3
GGI4	Topological charge index of order 4
GGI5	Topological charge index of order 5
GGI6	Topological charge index of order 6
GGI7	Topological charge index of order 7
GGI8	Topological charge index of order 8
GGI9	Topological charge index of order 9
GGI10	Topological charge index of order 10
JGI1	Mean topological charge index of order 1
JGI2	Mean topological charge index of order 2
JGI3	Mean topological charge index of order 3
JGI4	Mean topological charge index of order 4
JGI5	Mean topological charge index of order 5
JGI6	Mean topological charge index of order 6
JGI7	Mean topological charge index of order 7
JGI8	Mean topological charge index of order 8
JGI9	Mean topological charge index of order 9
JGI10	Mean topological charge index of order 10
JGT	Global topological charge index
